# Supplementary material for: Rowing Crew Coordination Dynamics at Increasing Stroke Rates
Source: PLoS One. 2015 Jul 17;10(7):e0133527. doi: 10.1371/journal.pone.0133527 (PMC4505883; doi:10.1371/journal.pone.0133527)
Supplement: S1 Dataset — (XLSX) [file pone.0133527.s001.xlsx]

## Sheet: Sheet1
pair_nr	pattern	stroke rate	SDve	SDϕPE	SDϕPE-H	Aeϕ	ratio_rower1	ratio_rower2
	(in=0; anti=1)	(spm)	(m/s2)	(°)	(°)	(°)
1	1	31.0017	11.8431	7.32834	6.28282	18.7213	0.803476	0.731255
1	1	32.5362	11.0069	2.26977	1.8105	15.8428	0.821782	0.737153
1	1	33.6453	11.9983	3.73883	2.70274	17.8716	0.86394	0.724231
1	1	35.4394	13.4924	3.90429	2.95996	26.7855	0.88188	0.724712
1	1	37.6061	14.4668	0.767602	1.5102	32.7609	0.903777	0.747956
1	0	30.555	32.6946	2.23629	4.07047	6.38105	0.869253	0.728614
1	0	32.2904	34.9486	1.38992	1.28915	2.1842	0.824475	0.752663
1	0	33.7162	37.3565	1.48451	4.33911	2.47477	0.801113	0.778055
1	0	36.0918	39.9634	3.14035	6.1404	3.94492	0.809495	0.801693
1	0	39.2906	43.7801	3.002	6.61353	4.50177	0.817397	0.838364
2	0	30.3974	39.074	1.78873	5.82404	1.84808	0.79742	0.811018
2	0	32.3402	41.4677	1.74863	4.52841	4.79455	0.83757	0.835498
2	0	34.6324	43.6949	2.60408	6.49844	2.18546	0.845112	0.858921
2	0	36.1838	45.5913	0.895825	2.61575	4.85948	0.860212	0.899427
2	0	37.8441	47.1792	1.6805	6.45711	2.87094	0.881306	0.924242
2	1	29.9778	12.7848	2.87778	1.51317	12.1014	0.921811	0.904196
2	1	31.911	12.8051	3.01409	2.28894	10.9814	0.910419	0.920785
2	1	34.0281	12.1192	2.59319	2.06938	10.2995	0.905851	0.938011
2	1	35.8828	10.4286	2.70646	3.01959	10.4858	0.888515	0.932571
2	1	36.751	10.853	1.18341	1.55908	8.7016	0.869007	0.950746
3	1	30.5398	11.858	2.50304	2.48449	16.002	0.772009	0.880038
3	1	31.8784	11.5865	1.86166	1.26926	14.5023	0.809235	0.868552
3	1	34.0053	11.1038	2.292	2.58839	11.857	0.852306	0.897849
3	1	34.5937	11.5324	3.05877	2.30274	11.4382	0.847082	0.921788
3	0	30.1478	32.4791	1.70556	2.80515	4.18285	0.760494	0.72917
3	0	32.5085	35.6555	1.67241	3.44429	2.15259	0.805449	0.766089
3	0	34.9672	39.1091	1.61985	2.37867	2.52987	0.867647	0.788305
3	0	36.6551	41.7935	1.33401	3.51424	5.01198	0.884753	0.820194
3	0	39.104	44.9202	2.1985	4.39486	9.88406	0.896301	0.821042
3	0	40.6362	47.1168	1.52316	3.73814	4.33058	0.919362	0.85894
3	0	42.1708	48.9754	1.5936	4.06024	6.83611	0.930311	0.856864
4	1	30.2831	14.0769	4.97227	3.34396	26.7442	0.840369	0.771138
4	1	31.3936	15.072	6.68188	3.7623	30.2991	0.823529	0.755389
4	0	30.8847	39.308	2.27466	5.15549	5.96795	0.926148	0.72242
4	0	32.0996	40.352	2.50984	4.49616	6.98319	0.946646	0.703641
4	0	34.2281	42.5836	2.58978	6.75198	5.84408	0.920891	0.74932
4	0	35.8812	44.5885	1.3077	2.32453	4.61011	0.940324	0.793897
5	0	30.3152	34.8219	1.66641	3.82333	4.67294	0.852941	0.824695
5	0	32.1059	36.123	2.70882	4.22254	6.36368	0.855759	0.823988
5	0	33.3805	38.4551	3.58751	7.89715	3.84683	0.86424	0.846418
5	0	37.6814	43.0249	2.75488	6.79951	2.37508	0.926182	0.947421
5	0	39.4937	43.9405	2.55321	6.406	2.60129	0.948165	0.966863
5	0	42.0715	46.2426	2.79277	6.38347	3.86588	0.977862	0.986041
5	0	44.0234	48.0013	2.0702	5.1974	2.31955	0.976026	1.03262
5	0	46.2056	50.6289	2.52154	6.50592	4.90192	0.986316	1.07886
5	1	30.6486	11.2438	3.03252	2.30643	10.7574	0.989372	0.933794
5	1	32.424	11.3023	2.3566	1.94771	10.2182	0.994616	0.95675
5	1	34.4379	10.5136	2.8829	2.59521	9.06733	0.990464	0.948143
5	1	37.016	10.2621	2.19942	2.97228	8.99312	0.967546	0.916569
6	1	29.9649	12.5517	2.13854	2.27683	13.8526	0.818064	0.864907
6	1	31.9002	12.2104	3.24513	2.04321	15.4679	0.809878	0.875684
6	1	33.5273	14.2419	5.36336	4.34108	26.0514	0.76566	0.883943
6	1	35.6567	12.2718	3.27308	1.89059	15.3774	0.813721	0.845157
6	1	37.947	13.4036	5.09166	4.64212	19.1333	0.787474	0.88677
6	1	39.3479	13.9355	4.33257	2.99119	19.8227	0.781826	0.886128
6	1	40.862	14.7785	3.26113	3.5197	21.1013	0.742963	0.886838
6	0	30.9637	34.9261	2.42411	5.4589	6.15667	0.731487	0.78373
6	0	33.539	36.7818	4.11501	6.63605	6.30305	0.800699	0.793264
6	0	35.7675	38.985	2.26426	6.29306	3.60558	0.836596	0.811006
6	0	38.4153	40.9892	3.13574	6.19366	6.89924	0.874786	0.847128
6	0	40.6437	41.8783	3.42803	7.23556	7.09159	0.90896	0.861247
6	0	43.1135	42.4456	6.46717	11.7119	12.4868	0.900434	0.880529
6	0	45.0535	43.9774	3.81683	7.63229	4.85468	0.937318	0.880396
6	0	48.3351	45.7918	4.2328	9.19989	7.62281	0.938302	0.914711
7	0	30.0041	34.6276	2.9944	7.53635	3.80653	0.734252	0.732351
7	0	31.564	36.4573	1.91617	3.36624	2.86786	0.761628	0.767036
7	0	33.8526	39.2934	2.86725	5.98165	5.3973	0.752925	0.804427
7	0	36.3952	41.6635	2.68118	6.78647	5.47702	0.76251	0.812294
7	0	37.7952	42.5199	2.56624	5.35131	5.71538	0.773492	0.807005
7	0	39.9303	45.1591	1.91466	5.04541	7.34178	0.804238	0.816412
7	0	41.5297	46.2687	2.78166	5.30221	9.19043	0.851852	0.829282
7	1	30.4313	13.7982	4.01525	3.50892	16.8252	0.823529	0.831309
7	1	32.43	13.4739	3.88555	3.34874	14.8078	0.86404	0.881956
7	1	33.9838	12.7412	4.08074	2.94296	14.3842	0.808849	0.876111
7	1	35.9294	13.3973	10.3899	7.50055	19.977	0.801228	0.818393
8	1	30.7784	12.4241	4.59355	3.46919	15.9319	0.964938	0.964107
8	1	32.8968	14.4765	1.68516	1.57673	29.6939	0.932914	1.02313
8	0	31.2184	36.0956	1.02167	1.88712	2.39384	0.829868	0.85249
8	0	33.0175	38.5185	2.90398	7.67003	3.28701	0.908613	0.879725
8	0	34.5834	39.9582	1.52394	4.09127	7.75066	0.905196	0.885167
8	0	36.8693	43.0757	1.67987	3.16161	12.5798	0.934233	0.903146
8	0	39.7365	44.258	4.13616	5.81124	24.7186	0.882946	0.93973
9	1	32.8675	13.8938	4.05703	3.24581	20.0995	0.796977	0.703488
9	1	34.8195	15.2209	4.67222	3.95604	22.988	0.946625	0.667874
9	0	30.1897	32.7716	2.83065	5.09806	5.06259	0.677098	0.686556
9	0	32.7272	36.8799	1.97691	4.77574	7.85158	0.72527	0.708617
9	0	34.0822	39.4121	2.40562	4.15439	8.04048	0.765938	0.730803
9	0	37.3524	42.7933	3.13606	6.61318	6.71445	0.790905	0.766845
9	0	39.8608	45.3708	1.44993	3.51981	5.39991	0.848858	0.80154
10	0	28.5677	33.0825	2.1758	4.58928	4.61189	0.732698	0.735184
10	0	31.8951	35.5557	1.01586	2.56628	7.32341	0.712798	0.71791
10	0	33.5792	38.3517	3.4193	7.93385	5.13563	0.791562	0.791929
10	0	37.9291	43.5133	2.67233	6.54382	2.13823	0.829844	0.818646
10	0	44.6181	49.4471	2.13952	5.16235	2.80133	0.867826	0.886737
10	1	29.74	13.7566	0.475105	1.6388	17.2915	0.857143	0.667482
10	1	32.4836	13.5097	1.76191	2.07459	16.2766	0.890928	0.841317
10	1	34.382	13.7121	2.93191	2.07074	16.6855	0.96729	0.863717
10	1	36.6635	11.8039	5.58116	4.02852	11.3763	0.930973	0.908828
11	1	32.062	16.5486	10.2454	9.29393	47.9765	0.860321	0.871921
11	1	34.0317	16.0432	7.61987	6.38811	38.3976	1	0.921662
11	1	35.1716	14.9253	5.19286	3.68016	32.1162	0.995764	0.979517
11	1	38.1272	14.0594	14.4734	11.0547	17.7639	1.0928	0.985714
11	1	39.0578	13.3851	4.41512	3.30597	12.3072	1.05285	0.927928
11	1	41.8904	12.9767	4.55633	3.93258	10.6012	0.993119	0.95122
11	0	29.1638	31.8277	3.10165	4.22556	3.07748	0.799853	0.779636
11	0	31.3382	34.1615	0.423917	2.31117	3.05859	0.856654	0.857631
11	0	33.7608	37.2536	2.62408	4.54979	3.44964	0.893165	0.893165
11	0	35.4898	39.276	1.77051	3.74908	2.39274	0.934145	0.942005
11	0	37.582	41.5491	1.81086	3.25939	2.68395	0.929498	0.949321
11	0	39.7302	43.8354	2.50798	5.10003	4.3084	0.932767	0.930644
11	0	42.1481	46.1201	1.45644	3.75801	3.6557	0.94589
11	0	43.9519	47.4002	2.62023	5.28543	1.90671	0.984375
